# Supplementary material for: Seroprevalence of Poliovirus Types 1, 2, and 3 Among Children Aged 6–11 Months: Variations Across Survey Rounds in High-Risk Areas of Pakistan
Source: Vaccines (Basel). 2025 Oct 19;13(10):1067. doi: 10.3390/vaccines13101067 (PMC12568277; doi:10.3390/vaccines13101067)
Supplement: Supplementary file 1 [file vaccines-13-01067-s001.zip]

Archive with 1 entries (1 files):
- vaccines-3933318-supplementary.pdf
